# Supplementary material for: Simulation of Automatically Annotated Visible and Multi-/Hyperspectral Images Using the Helios 3D Plant and Radiative Transfer Modeling Framework
Source: Plant Phenomics. 2024 May 30;6:0189. doi: 10.34133/plantphenomics.0189 (PMC11136674; doi:10.34133/plantphenomics.0189)
Supplement: Supplementary 1 — Sections S1 to S6 Figs. S1 to S9 Tables S1 and S2 References [54–60] [file plantphenomics.0189.f1.zip]

Archive with 11 entries (11 files):
- figure_s1.jpeg
- figure_s2.jpeg
- figure_s3.jpeg
- figure_s4.jpeg
- figure_s5.jpeg
- figure_s6.jpeg
- figure_s7.jpeg
- figure_s8.jpeg
- figure_s9.jpg
- SM.docx
- Supplementary new.pdf
